# Supplementary material for: Subtype-specific collaborative transcription factor networks are promoted by OCT4 in the progression of prostate cancer
Source: Nat Commun. 2021 Jun 18;12:3766. doi: 10.1038/s41467-021-23974-4 (PMC8213733; doi:10.1038/s41467-021-23974-4)
Supplement: Supplementary file 3 — Source Data [file 41467_2021_23974_MOESM3_ESM.xlsx]

## Sheet: Fig 1a
	0.743759	0.469228	0.413312	0.207202	0.28892	1.00442	0.92177	1.79312	1.59826	1.33941	0.237331	0.408023	1.5562	0.264401	8.13627	2.52093	10.5201	6.02435	6.92769	FOXM1
	0.927559	0.677696	2.37214	0	2.71153	1.28948	0.375414	0	0.152933	0.508387	0.162499	0.883947	0.529233	1.51749	6.63716	1.97641	1.8615	8.93007	14.6912	POU5F1
	0.0395097	0	0	0	0	0	0	0	0.018457	0	0	0	0	0.028917	0	0	0	8.42947	4.38886	NKX2-5
	0.194848	0.0733371	0.0405319	0.0265716	0.116264	0.139541	0.392125	0.291644	0.94333	0.252423	0.0527547	0.340112	0.206176	0.0259287	0.817484	4.71601	0.0465207	0.621237	1.66823	FOXD4
	0.085404	0.0707179	0.0390843	0.0256227	0.032032	0.0336394	4.92578	2.29669	2.53742	0.805117	0	0.0409957	0.331354	0.0750081	0.282227	0.68059	10.4971	1.57251	0.742456	FOXD1
	0	0.031899	0.0264449	0	0.0216732	0.159326	0.0760606	0.0158568	0	0.215367	0.0172098	0	0.0896791	0.203005	0.12511	3.09787	2.97452	0	0	FOXN4
	1	0.669844	1.16865	1.1197	0.964486	0.849436	1.29652	1.35182	1.35064	1.29362	1.20594	1.29015	2.8074	1.08033	6.74549	33.7666	2.34967	9.74447	10.0425	AR

## Sheet: Fig 1b
2021-10-04					NKX25					MYCN					FOXM1					FOXN1					FOXD1
Benign	Pca	mCRPC	Column C	mCRPC	Benign	Pca	mCRPC	Column C	mCRPC	Benign	Pca	mCRPC	Table Analyzed	Data 1	Benign	Pca	mCRPC	Table Analyzed	Data 1	Benign	Pca	mCRPC	Table Analyzed	Data 1	Benign	Pca	mCRPC	Table Analyzed	Data 1
0.428509	0.66803	0.863061	vs.	vs.	0.679408	0.200105	1.52555	vs.	vs.	0.651006	0.325037	1.57976			0.137024	1.65154	2.57384			0.590005	-1.23121	0.85633			-1.01291	-0.293985	0.50643
0.108767	-0.77762	1.7635	Column A	Benign	0.686906	0.639712	1.18526	Column A	Benign	0.694932	-0.539142	1.35305	Column C	mCRPC	0.0792187	0.973326	2.48927	Column C	mCRPC	0.214315	0.695612	0.272341	Column C	mCRPC	1.29018	-0.291682	1.88207	Column C	mCRPC
-0.633786	1.28365	1.10385			0.496964	0.673237	0.800476			0.195928	0.535981	0.550706	vs.	vs.	-0.174208	1.23096	2.90221	vs.	vs.	0.141921	-0.146056	0.0233697	vs.	vs.	1.1549	0.443738	-0.665414	vs.	vs.
0.258787	0.361463	0.978633	Mann Whitney test		0.528588	-0.0109701	0.451826	Mann Whitney test		0.341371	-0.446518	0.987942	Column A	Benign	0.428679	-0.257408	3.617	Column A	Benign	0.465398	-0.366556	-0.660755	Column B	Pca	0.311962	-0.983563	1.06071	Column B	Pca
0.051875	-0.278837	1.47538	P value	0.0008	0.379053	0.00697041	1.1604	P value	< 0.0001	0.198575	-0.702407	0.736728			0.262687	0.317093	5.08153			-0.565209	0.091685	0.560711			0.816795	-0.644239	2.02295
-0.450657	0.0303984	-0.43361	Exact or approximate P value?	Exact	-0.329732	0.333911	1.00135	Exact or approximate P value?	Exact	-0.876702	-0.838371	0.795667	Mann Whitney test		-0.029835	0.589649	2.23483	Mann Whitney test		-0.354296	0.273226	-0.401188	Mann Whitney test		0.649514	-0.757653	0.954929	Mann Whitney test
-0.0457747	0.144523	2.55979	P value summary	***	-0.0912888	0.313562	0.281081	P value summary	****	-0.665914	-0.187997	0.387784	P value	< 0.0001	0.457004	0.0550163	4.28086	P value	< 0.0001	-0.198497	0.627588	-0.736961	P value	0.0126	-1.29372	-0.389468	0.463658	P value	0.0043
1.55312	0.0577627	1.87046	Significantly different? (P < 0.05)	Yes	-0.0288809	0.0978777	1.75734	Significantly different? (P < 0.05)	Yes	0.12558	-0.0616509	1.94337	Exact or approximate P value?	Exact	-0.0541081	0.779196	3.26205	Exact or approximate P value?	Exact	-0.427605	0.0946807	-0.104519	Exact or approximate P value?	Exact	-1.3528	-0.440319	1.52844	Exact or approximate P value?	Exact
-0.538164	-0.128535	0.178326	One- or two-tailed P value?	Two-tailed	0.196116	0.17092	1.02784	One- or two-tailed P value?	Two-tailed	-0.179945	-0.0498312	1.22642	P value summary	****	-0.132667	-0.261352	4.81289	P value summary	****	-0.492355	-0.0676419	0.0658611	P value summary	*	0.254408	-0.714044	1.00144	P value summary	**
0.632648	-0.41572	1.52428	Sum of ranks in column A,C	134 , 646	0.0895555	-0.0344005	1.50264	Sum of ranks in column A,C	109 , 594	-0.142711	0.0401589	1.32272	Significantly different? (P < 0.05)	Yes	-0.134257	0.140143	1.83092	Significantly different? (P < 0.05)	Yes	-0.0713259	-0.167636	0.358776	Significantly different? (P < 0.05)	Yes	-1.5267	-0.578735	0.692963	Significantly different? (P < 0.05)	Yes
-0.424919	-0.0786233	1.07111	Mann-Whitney U	56	-0.129566	0.400389	0.0575635	Mann-Whitney U	31	-0.378153	0.407713	0.58712	One- or two-tailed P value?	Two-tailed	0.362766	0.430829	4.83853	One- or two-tailed P value?	Two-tailed	-0.392357	0.024081	0.00649861	One- or two-tailed P value?	Two-tailed	-1.38014	-0.541114	0.323186	One- or two-tailed P value?	Two-tailed
-0.590422	-0.551772	3.06386			-0.118717	0.318016	2.4413			-0.523933	1.10689	0.912993	Sum of ranks in column A,C	107 , 596	0.362545	0.91876	4.51586	Sum of ranks in column A,C	82 , 621	-0.18177	-0.305345	0.510272	Sum of ranks in column B,C	1739 , 1187	-1.7297	0.0692388	-0.302631	Sum of ranks in column B,C	1708 , 1218
	0.22737	0.807478	Difference between medians			-0.12324	1.98493	Difference between medians			0.486562	1.56771	Mann-Whitney U	29		1.03764	4.78525	Mann-Whitney U	4		0.0947997	-0.187513	Mann-Whitney U	413		-0.50384	0.802777	Mann-Whitney U	382
	-0.140498	1.83756	Median of column A	0.003050, n=12		-0.32984	1.40116	Median of column A	0.1428, n=12		0.620256	1.60557				0.530911	1.03113				-0.202833	0.768496				0.282004	2.96359
	0.351376	2.34686	Median of column C	1.104, n=27		0.654357	1.00201	Median of column C	1.160, n=25		0.628822	1.09559	Difference between medians			1.33591	0.2668	Difference between medians			0.904045	1.12647	Difference between medians			0.0332071	-0.67229	Difference between medians
	0.720996	2.23032	Difference: Actual	1.101		0.604152	0.862879	Difference: Actual	1.018		0.871793	1.06093	Median of column A	-0.008566, n=12		1.37586	2.28842	Median of column A	0.1081, n=12		-0.069956	-0.129488	Median of column B	-0.09907, n=51		0.921771	-0.118516	Median of column B	-0.1407, n=51
	0.792234	-0.570251	Difference: Hodges-Lehmann	1.277		0.785336	0.720032	Difference: Hodges-Lehmann	0.9121		1.02941	-0.809306	Median of column C	1.096, n=25		1.72642	3.79736	Median of column C	3.617, n=25		0.13139	-0.198785	Median of column C	0.2723, n=25		1.20098	-0.440056	Median of column C	0.6930, n=25
	-0.349996	0.259884	Table Analyzed	Data 1		0.488627	1.02309				0.508572	1.33245	Difference: Actual	1.104		0.311738	2.52679	Difference: Actual	3.509		0.0788548	0.444296	Difference: Actual	0.3714		0.548545	0.945634	Difference: Actual	0.8336
	1.77009	-0.25743				1.46688	1.49727				1.9109	1.46905	Difference: Hodges-Lehmann	1.156		1.86559	5.59608	Difference: Hodges-Lehmann	3.439		0.69319	0.176187	Difference: Hodges-Lehmann	0.3222		2.20748	0.0352112	Difference: Hodges-Lehmann	0.6811
	0.127042	-1.32051	Column C	mCRPC		0.022252	1.18522				-0.256831	1.56644				0.926175	4.1783				-0.506488	0.492493				-0.405914	1.93147
	1.66992	4.3174	vs.	vs.		0.522819	0.427882				0.362872	0.989105				2.07071	3.83572				-0.0289272	-0.108457				0.196883	-1.25763
	-0.388364	0.751025	Column B	Pca		-0.475787	1.47111				-1.06859	1.70875				0.706957	4.48708				-0.185126	0.88744				-1.25008	-0.394364
	-0.197416	0.582795				0.0653389	1.25648				-0.667664	0.88725				0.976013	3.41157				-0.0220295	0.648884				-0.827749	0.933532
	0.18064	3.21178	Mann Whitney test			-0.0997408	1.20475				-0.0132516	1.39756				0.410081	4.95378				-0.269755	0.522326				-0.686229	1.08103
	0.107023	1.74311	P value	< 0.0001		0.00422827	-0.279442				-0.123209	-1.18022				0.44712	1.00753				-0.41708	0.383786				0.0372865	-1.20167
	0.394125	0.52498	Exact or approximate P value?	Exact		0.28582					0.499322					0.542727					-0.386325					0.120438
	-0.196916	2.07474	P value summary	****		0.904589					0.493949										-1.46614					-0.196418
	-0.469434		Significantly different? (P < 0.05)	Yes		0.0886519					0.355492					1.76487					-0.435604					-0.0538207
	0.541094		One- or two-tailed P value?	Two-tailed		0.399985					0.444777					-0.11317					-0.0411245					0.363173
	0.334372		Sum of ranks in column B,C	1493 , 1433		0.605187					0.356665					0.989424					0.467104					0.830082
	1.47654		Mann-Whitney U	268		0.417722					0.736754					0.987733					0.13545					0.498802
	0.608645					0.747857					0.363028					1.05007					-1.50065					0.663735
	-0.151964		Difference between medians			0.540378					0.174822					1.26836					-0.50511					0.413436
	0.0496093		Median of column B	0.1070, n=49		0.399893					-0.194845					1.30268					-0.0905108					-0.120239
	-0.243384		Median of column C	1.104, n=27		0.0803963					-0.0753187					1.09948					-0.119393					-0.412985
	-0.435611		Difference: Actual	0.9968		0.498512					0.808216					0.551032					-0.63277					0.567698
	0.200638		Difference: Hodges-Lehmann	1.108		0.0638793					0.281519					1.52313					-0.222842					0.047889
	-0.208729					0.0923915					0.167731					1.53112					-0.462056					0.378873
	0.872008					0.458501					0.354504					1.3714					0.0975806					0.377805
	-0.165523					-0.0292967					-0.0269766					0.426764					0.119854					-0.140665
	-0.22334					0.544931					0.196706					0.435224					-0.410376					0.46951
	0.164986					0.786573					0.598999					0.781737					-0.0990747					-0.746858
	0.157124					-0.26331					-0.678807					0.182233					-0.309158					-2.44305
	0.367119					-0.0141877					-0.113413					0.0636535					-0.211615					-0.807526
	-0.0338984					0.0371854					0.336817					-0.426039					-0.1013					-0.834141
	-0.293969					0.322137					0.61583					0.000619005					0.5608					-1.63528
	0.12202					-0.0824264					0.35878					-0.80487					-0.511086					-0.802264
	0.275876					-0.287144					-0.537086					0.934998					-0.320958					-1.63221
	-0.625127					-0.191925					-0.402923					0.942758					0.336529					-1.99206
						1.05289					1.05575					2.65693					0.395175					1.28155
						2.28708					1.75836					4.52085					1.06199					1.90364

## Sheet: Fig1d
			Day4	22Rv1							Day4	DU145							Day4	LTAD
			0.446	0.217	0.268	0.306	0.356	0.307	0.172		0.337	0.188	0.191	0.23	0.271	0.352	0.32		0.44	0.268	0.303	0.388	0.415	0.266	0.266
			0.48	0.211	0.24	0.369	0.326	0.287	0.255		0.298	0.264	0.222	0.276	0.271	0.304	0.296		0.518	0.343	0.318	0.37	0.414	0.262	0.299
			0.402	0.2	0.243	0.317	0.366	0.315	0.155		0.364	0.193	0.256	0.261	0.283	0.29	0.289		0.468	0.303	0.338	0.375	0.412	0.261	0.284
			0.497	0.217	0.244	0.324	0.341	0.333	0.206		0.301	0.2	0.19	0.27	0.29	0.3	0.29		0.453	0.302	0.349	0.366	0.408	0.281	0.26
		Ave	0.45625	0.21125	0.24875	0.329	0.34725	0.3105	0.197		0.325	0.21125	0.21475	0.25925	0.27875	0.3115	0.29875		0.46975	0.304	0.327	0.37475	0.41225	0.2675	0.27725
		SD	0.0363069	0.00694172	0.011211	0.0239687	0.0151554	0.0165151	0.0381903		0.0272489	0.030752	0.0270682	0.0177112	0.00813557	0.0239322	0.0125574		0.0295667	0.0265612	0.0177623	0.00828779	0.00268095	0.00801561	0.0153521
				siOCT4		siFOXM1		siAR	siFOXA1			siOCT4		siFOXM1		siAR	siFOXA1			siOCT4		siFOXM1		siAR	siFOXA1
		P-value		2.62343e-05	7.94976e-05	0.00229667	0.00300489	0.000727527	0.000143091		P-value	0.00301569	0.00252225	0.0127614	0.0304754	0.54294	0.180455		P-value	0.000356999	0.000372141	0.0017303	0.0153307	2.68319e-05	5.7651e-05
											Day2								Day2
			Day2								0.168	0.129	0.137	0.136	0.135	0.146	0.148		0.218	0.172	0.167	0.183	0.194	0.164	0.161
			0.178	0.132	0.142	0.14	0.147	0.148	0.157		0.153	0.126	0.131	0.136	0.13	0.16	0.136		0.202	0.168	0.173	0.185	0.181	0.162	0.154
			0.178	0.13	0.139	0.131	0.132	0.153	0.156		0.153	0.117	0.111	0.125	0.132	0.15	0.15		0.199	0.167	0.166	0.175	0.176	0.162	0.155
			0.171	0.131	0.145	0.147	0.135	0.139	0.153		0.155	0.119	0.119	0.12	0.128	0.143	0.135		0.21	0.176	0.167	0.178	0.161	0.169	0.156
			0.162	0.125	0.143	0.132	0.131	0.147	0.154
											0.15725	0.12275	0.1245	0.12925	0.13125	0.14975	0.14225		0.20725	0.17075	0.16825	0.18025	0.178	0.16425	0.1565
		Ave	0.17225	0.1295	0.14225	0.1375	0.13625	0.14675	0.155		0.00625999	0.00491808	0.0101366	0.00697764	0.00258602	0.00641775	0.00679614		0.0073951	0.00356195	0.00277263	0.00396074	0.011811	0.00286138	0.00269258
		SD	0.00657172	0.00269258	0.00216506	0.0065	0.00637868	0.00501871	0.00158114
											Day0
																			Day0
			Day0								0.084								0.156
			0.105								0.08								0.135
			0.093								0.071								0.132
			0.089								0.067								0.114
			0.089								0.072								0.115
			0.088								0.073								0.103
			0.081																0.094
			0.079																0.091
			0.08								0.0745
											0.0057373								0.1175
			0.088																0.0208626
			0.00798436

## Sheet: Fig 3d
		SE gene	background
		Vehicle	Vehicle		Table Analyzed	Data 1
	Repressed by siOCT4	0.3872	0.223611
	Upregulated by siOCT4	0.1584	0.188689		Chi-square with Yates' correction
					Chi-square, df	91.73, 1
					z	9.578
		DHT	DHT		P value	< 0.0001
		0.3504	0.199413		P value summary	****
		0.1664	0.207898		One- or two-tailed	Two-tailed
					Statistically significant? (alpha<0.05)	Yes
					Data analyzed	SE genes	background	Total
					Repressed by siOCT4	219	4277	4496
					others	406	17711	18117
					Total	625	21988	22613

## Sheet: Fig 3e
	input			Control			input			siOCT4#1			siOCT4#2
N.C	24.3722	24.3316	24.9523	31.531	31.7465	31.4705	24.6469	24.5031	24.6254	31.1367	31.5487	31.6417	31.1837	30.8257	31.9337
SE-1	22.8795	22.8657	22.9295	24.1424	24.0467	24.3314	22.7402	22.6535	22.6856	24.9271	24.9512	24.932	24.6273	24.5024	24.5386
SE-2	23.9228	23.9208	23.9275	24.0837	24.1032	24.051	23.7505	23.7288	23.4822	25.4096	25.5433	25.4859	24.7073	24.6644	24.6504
SE-3	23.8057	23.7388	23.804	26.4284	26.3137	26.3746	23.6943	23.5829	23.616	26.9303	26.8962	26.9563	26.8407	26.7187	26.7188
SE-4	22.9353	22.9721	22.9779	24.4646	24.577	24.7447	22.5878	22.5806	22.6592	24.9594	24.9665	24.9819	24.7792	24.9465	24.7097
変換	4.60508e-08	4.73662e-08	3.08044e-08	3.22276e-10	2.77563e-10	3.3608e-10	3.80664e-08	4.20561e-08	3.86388e-08	4.23551e-10	3.18344e-10	2.98469e-10	4.09977e-10	5.25461e-10	2.43783e-10
	1.29598e-07	1.30839e-07	1.25179e-07	5.40012e-08	5.77057e-08	4.73707e-08	1.42729e-07	1.51575e-07	1.48235e-07	3.13465e-08	3.08283e-08	3.12399e-08	3.85883e-08	4.20769e-08	4.10334e-08
	6.28798e-08	6.29704e-08	6.26785e-08	5.62444e-08	5.5489e-08	5.75359e-08	7.08567e-08	7.19318e-08	8.53414e-08	2.24365e-08	2.045e-08	2.12805e-08	3.65055e-08	3.76076e-08	3.79752e-08
	6.81986e-08	7.14364e-08	6.82802e-08	1.10725e-08	1.19893e-08	1.14937e-08	7.3674e-08	7.95847e-08	7.77808e-08	7.8194e-09	8.0062e-09	7.67963e-09	8.32027e-09	9.05459e-09	9.05369e-09
	1.24679e-07	1.21535e-07	1.21051e-07	4.31931e-08	3.99569e-08	3.55725e-08	1.58636e-07	1.59427e-07	1.50979e-07	3.06523e-08	3.0502e-08	3.01786e-08	3.473e-08	3.09283e-08	3.64441e-08
vs input				Control						siOCT4#1			siOCT4#2
	4.14071e-08			0.00778312	0.00670327	0.00811649	3.95871e-08			0.0106992	0.0080416	0.00753956	0.0103563	0.0132735	0.00615813
	1.28539e-07			0.420117	0.448937	0.368533	1.47513e-07			0.2125	0.208987	0.211777	0.261592	0.285242	0.278168
	6.28429e-08			0.895	0.882979	0.915551	7.60433e-08			0.295048	0.268926	0.279847	0.480063	0.494555	0.49939
	6.93051e-08			0.159765	0.172993	0.165842	7.70132e-08			0.101533	0.103959	0.0997184	0.108037	0.117572	0.11756
	1.22422e-07			0.352823	0.326388	0.290574	1.56347e-07			0.196053	0.195092	0.193023	0.222134	0.197818	0.233098
				siOCT4#1			siOCT4#2
				0.0106992	0.0080416	0.00753956	0.0103563	0.0132735	0.00615813
				0.2125	0.208987	0.211777	0.261592	0.285242	0.278168
				0.295048	0.268926	0.279847	0.480063	0.494555	0.49939
				0.101533	0.103959	0.0997184	0.108037	0.117572	0.11756
				0.196053	0.195092	0.193023	0.222134	0.197818	0.233098
						Control	Ave	SD	siOCT4	#1	Ave	SD	#2	Ave	SD
							0.00753429	0.000603177		p-value	0.00876012	0.00138638	p-value	0.00992934	0.0029205
							0.412529	0.0332602		0.00102436	0.211088	0.00151467	0.00497884	0.275001	0.00991118
							0.897844	0.0134487		9.04695e-07	0.281274	0.0107123	3.36992e-06	0.491336	0.00821215
							0.1662	0.00540611		8.80204e-05	0.101737	0.00173714	0.000478385	0.11439	0.00449209
							0.323262	0.025509		0.00205949	0.194723	0.00126406	0.00714154	0.217683	0.0147425
			siControl	siOCT4 #1	siOCT4 #2
		N.C	0.00753429	0.00876012	0.00992934
		SE-1	0.412529	0.211088	0.275001
		SE-2	0.897844	0.281274	0.491336
		SE-3	0.1662	0.101737	0.11439
		SE-4	0.323262	0.194723	0.217683
		sd	0.000603177	0.00138638	0.0029205
			0.0332602	0.00151467	0.00991118
			0.0134487	0.0107123	0.00821215
			0.00540611	0.00173714	0.00449209
			0.025509	0.00126406	0.0147425

## Sheet: Fig 3f g 4b
Fig. 3f	OCT4-BS-LUC #3			OCT4-BS-LUC #3-FOXA1#mut1			OCT4-BS-LUC #3-FOXA1-mut32			OCT4-BS-LUC #3-AREmut			Fig.3g	Foci
	-	OCT4 0.1	OCT4 0.2	-	OCT4 0.1	OCT4 0.2	-	OCT4 0.1	OCT4 0.2	-	OCT4 0.1	OCT4 0.2		AR/A1/OCT4	AR/A1	P-value
														42	29	0.0298675
Vehicle	47.186	80.9895	154.375	64.1815	106.846	108.416	41.1805	50.365	59.8	27.7635	40.1835	33.459		76	26
	44.372	86.979	163.75	68.363	113.693	106.831	45.009	40.361	71.989	19.731	40.779	52.01		43	39
	50.32	75.23	145.76	60.357	100.087	110.12	37.352	60.369	47.611	35.796	39.588	14.908		58	42
														45	34
DHT	111.997	747.801	1118.81	100.131	502.482	298.382	32.356	52.981	44.441	24.945	49.661	16.648
	115.994	933.706	1268.32	81.587	392.52	279.546	41.717	43.315	68.988	23.358	33.16	15.533	Fig. 4b	Control	1,6-HD	Recovered from 1,6-HD	Ribavirin
	110.095	894.987	1513.97	84.519	351.702	536.468	23.804	45.431	57.204	16.189	37.257	46.968		86	24	68	28
Ave														92	12	76	36
Vehicle	47.346	81.1045	154.755	64.36	106.89	108.476	41.1805	50.365	59.8	27.7635	40.1835	33.459		72	36	82	24
DHT	112.695	858.831	1300.37	88.7457	415.568	371.465	32.6257	47.2423	56.8777	21.4973	40.026	26.383		80	16	75	30
SD	2.974	5.8745	8.995	4.003	6.803	1.6445	3.8285	10.004	12.189	8.0325	0.5955	18.551		P-value	0.000112388		3.91705e-05
	2.45836	80.0858	162.907	8.13914	63.6766	116.928	7.31544	4.14878	10.0239	3.80906	7.01528	14.5629
P-value			3.98207e-05			0.000942935			0.000410765			0.000524658

## Sheet: Fig 3h
Axis [s]	0	2.595	5.187	7.774	18.779	21.369	23.957	26.547	29.139	31.729	34.319	36.907	46.889	56.889	66.889	76.888	86.886	96.888	106.885	116.885	126.885	136.887	146.885	156.885	166.885	176.884	186.884	P-value
AR+OCT4	35.6115	35.6461	35.4102	35.0971	11.0049	12.4639	13.2239	13.6749	14.5902	14.8639	15.1938	15.6687	16.914	17.8914	18.7109	19.1095	19.3441	19.4741	19.8909	20.1703	20.3987	20.5446	20.6177	20.8519	20.8856	20.9619	21.3477
	66.2068	66.2128	66.6399	66.5536	18.1741	20.9122	23.9792	25.4286	27.4673	28.9911	30.4747	31.5491	35.5759	38.5268	39.5402	42.8408	44.0268	44.3125	45.7902	46.7247	46.4702	47.8512	47.9241	48.5372	47.9866	48.7917	48.8452
	95.9097	96.8542	97.2396	97.8056	27.3611	36.5243	41.5347	47.1875	50.0451	53.6319	56.316	57.4896	62.6424	67.1597	71.2361	70.5278	72.9028	73.5451	75.8819	77.2569	76.0625	79.1111	80.0417	78.8368	78.7743	80.8889	79.4861
	117.776	117.172	115.992	115.992	22.6196	26.2667	28.8333	31.2873	32.9382	34.8382	35.9902	36.9745	42.9196	47.0647	50.0882	52.7314	53.9549	55.3569	57.1471	57.499	59.0186	61.0578	60.3431	61.0725	61.7941	61.4618	62.0461
AR+OCT4+A1	151.82	149.421	149.697	149.517	41.7548	50.682	54.7318	58.5479	63.4559	65.0805	69.1724	72.1877	78.5977	82.5211	86.0958	93.3946	94.8467	100.307	101.548	105.414	103.341	105.1	103.774	103.011	103.95	104.034	103.23
	56.7997	56.431	56.8634	56.3117	16.4058	18.9907	20.6432	21.5782	22.5544	24.1419	24.8263	26.2095	28.3249	29.9337	32.2653	33.2971	35.0252	35.626	35.8899	37.244	38.2095	39.4801	39.2149	39.7056	40.1459	39.6233	40.5968
	28.5985	28.3288	28.5379	27.9545	9.58182	10.3303	10.8788	11.4667	12.1076	12.4894	13.1727	13.0576	14.4121	14.6864	14.8136	15.7212	16.4197	16.8061	16.3803	16.0348	17.4591	17.4833	17.25	17.5045	17.1894	17.7652	17.9742
	62.6975	63.2475	62.6825	62.79	12.42	14.275	15.1	15.655	16.2125	17.375	17.8925	18.2925	20.4175	21.915	22.425	24.6125	25.7475	27.6225	27.47	28.725	29.5475	30.42	31.7625	31.78	31.5225	32.96	32.5275
	1	1.00097	0.994346	0.985555	0.309026	0.349995	0.371339	0.384003	0.409706	0.417389	0.426654	0.439991	0.474958	0.502403	0.525416	0.536611	0.543198	0.546847	0.558553	0.566398	0.572811	0.576908	0.578962	0.585537	0.586484	0.588626	0.59946	0.030893
	1	1.00009	1.00654	1.00524	0.274505	0.315862	0.362186	0.384078	0.41487	0.437886	0.460295	0.476523	0.537345	0.581915	0.597222	0.647075	0.664988	0.669304	0.691623	0.705738	0.701895	0.722753	0.723854	0.733115	0.724798	0.736958	0.737767	OCT4有無
	1	1.00985	1.01387	1.01977	0.28528	0.38082	0.433061	0.491999	0.521794	0.559192	0.587177	0.599414	0.653139	0.700239	0.742741	0.735356	0.760119	0.766816	0.791181	0.805517	0.793064	0.82485	0.834552	0.82199	0.821338	0.843386	0.82876
	1	0.994864	0.98485	0.98485	0.192055	0.223021	0.244814	0.265649	0.279667	0.2958	0.305581	0.313938	0.364416	0.39961	0.425282	0.447724	0.458113	0.470016	0.485216	0.488205	0.501107	0.518421	0.512353	0.518546	0.524673	0.521851	0.526812
	1	0.984202	0.986019	0.984833	0.275028	0.33383	0.360505	0.38564	0.417968	0.428669	0.455621	0.475483	0.517703	0.543546	0.567091	0.615167	0.624732	0.660694	0.668871	0.694334	0.680681	0.692265	0.683533	0.678511	0.684694	0.685249	0.67995	0.0449626
	1	0.993509	1.00112	0.991407	0.288836	0.334345	0.363439	0.379901	0.397086	0.425036	0.437084	0.461438	0.498681	0.527004	0.568053	0.586219	0.616644	0.627221	0.631868	0.655708	0.672706	0.695076	0.690406	0.699045	0.706797	0.697597	0.714736	OCT4有無
	1	0.99057	0.997881	0.977483	0.335046	0.361219	0.380397	0.400954	0.423364	0.436715	0.460609	0.456583	0.503947	0.513536	0.517987	0.549722	0.574146	0.587656	0.572768	0.560689	0.61049	0.611338	0.603179	0.612079	0.60106	0.621192	0.628503
	1	1.00877	0.999761	1.00148	0.198094	0.227681	0.240839	0.249691	0.258583	0.277124	0.285378	0.291758	0.325651	0.349535	0.35767	0.39256	0.410662	0.440568	0.438135	0.458152	0.471271	0.485187	0.506599	0.506878	0.502771	0.525699	0.518801
AR+OCT4	1	1.00144	0.999901	0.998852	0.265216	0.317424	0.35285	0.381432	0.406509	0.427567	0.444927	0.457466	0.507464	0.546042	0.572665	0.591691	0.606605	0.613246	0.631643	0.641464	0.642219	0.660733	0.66243	0.664797	0.664323	0.672705	0.6732
sd	0	0.00538442	0.011141	0.0145865	0.0440471	0.0591485	0.0680707	0.0800692	0.085819	0.0934048	0.100278	0.101757	0.104443	0.110012	0.115632	0.108935	0.115158	0.113633	0.118145	0.122646	0.112966	0.120478	0.125388	0.119424	0.116052	0.125585	0.11751
AR+OCT4+A1	1	0.994263	0.996195	0.9888	0.274251	0.314268	0.336295	0.354046	0.37425	0.391886	0.409673	0.421315	0.461496	0.483405	0.5027	0.535917	0.556546	0.579035	0.577911	0.592221	0.608787	0.620966	0.620929	0.624128	0.62383	0.632434	0.635497
sd	0	0.00902712	0.00598691	0.00882135	0.0492679	0.0512042	0.0556322	0.0607391	0.0674979	0.0663924	0.0722951	0.0751212	0.0787368	0.0780172	0.0861463	0.0859547	0.0863899	0.0840202	0.0876764	0.0914145	0.0839168	0.0853001	0.0743852	0.0749379	0.0802522	0.0681074	0.0740301
AR	42.9885	42.6692	42.3231	42.1038	9.92308	11.0808	11.2654	13.1	13.5	13.9077	13.8654	14.7269	16.3808	17.1769	17.5115	17.9885	18.5038	19.1115	19.3654	20.4	19.4962	19.2192	19.8577	19.9769	20.3923	20.9577	20.4538
	98.9149	99.9931	98.967	97.3455	21.1719	22.5625	23.4688	24.2066	25.776	26.3368	26.8559	27.0885	29.8125	31.283	32.7674	34.3264	35.0677	36.7934	36.7344	39.4097	38.6736	38.3698	39.9601	41.0503	40.7396	41.1597	42.9427
	49.3389	49.1195	49.0405	49.8056	14.264	14.9553	16.4511	16.4096	16.4886	17.3358	17.4563	17.8295	18.9823	20.0884	20.5873	21.3326	22.0707	22.0114	21.6715	22.6424	23.2869	23.0811	23.1403	23.3358	23.1881	24.157	24.816
	103.746	103.849	104.757	104.712	19.5899	23.4101	26.0529	28.4921	30.3069	31.6111	33.0582	35.2222	38.1349	41.0185	41.3889	43.3889	45.7249	46.6772	48.1296	47.3995	49.1243	48.5132	50.082	51.3757	50.9418	51.5079	51.6772
AR+A1	91.0971	89.7288	89.0559	88.1709	18.5952	19.7855	20.634	21.1943	21.3939	22.4724	23.1476	23.6169	25.4219	26.446	27.2805	29.0171	29.8516	30.9231	32.0824	33.3465	34.345	34.8011	36.0311	36.8159	37.7428	38.0132	38.5758
	129.878	131.748	127.658	128.297	15.6032	19.7937	23.5306	25.1519	27.288	28.839	30.4512	31.0658	36.1542	38.9025	42.1973	43.737	47.449	48.458	50.7098	52.771	53.9569	54.619	55.4558	56.9637	58.093	58.8345	60.2857
	61.9325	60.6627	59.9416	59.5036	16.0067	17.2517	17.7269	18.2725	18.941	19.1219	19.34	19.7102	21.2852	22.5554	23.2368	24.3896	24.7072	25.451	26.0175	27.3972	28.0632	29.173	29.7356	30.6122	31.0563	31.8748	31.869
	30.6434	30.881	30.7354	30.6534	8.36402	9.44974	9.96931	10.4603	11.1	11.2476	11.7423	11.9836	13.1122	13.8392	14.4164	14.9593	15.2905	15.7026	15.9561	16.6444	16.8339	17.0772	17.3524	17.4958	17.9455	17.6841	17.9
	1	0.992574	0.984522	0.979422	0.230831	0.257761	0.262056	0.304733	0.314038	0.323522	0.322537	0.342579	0.38105	0.399571	0.407354	0.418449	0.430438	0.444574	0.450479	0.474546	0.453521	0.447079	0.461931	0.464704	0.474367	0.487519	0.475799	0.637977
	1	1.0109	1.00053	0.984133	0.214041	0.2281	0.237262	0.244721	0.260588	0.266257	0.271505	0.273857	0.301395	0.316262	0.331268	0.347029	0.354524	0.37197	0.371373	0.39842	0.390978	0.387907	0.403984	0.415007	0.411865	0.416112	0.434138	A１有無
	1	0.995555	0.993953	1.00946	0.289103	0.303114	0.333432	0.332589	0.33419	0.351361	0.353805	0.361369	0.384734	0.407151	0.417264	0.43237	0.447329	0.446128	0.439238	0.458916	0.471979	0.467807	0.469008	0.472969	0.469977	0.489613	0.502971
	1	1.00099	1.00974	1.00931	0.188826	0.225648	0.251122	0.274633	0.292126	0.304697	0.318645	0.339504	0.36758	0.395374	0.398944	0.418222	0.440738	0.449918	0.463918	0.45688	0.473506	0.467615	0.482737	0.495206	0.491024	0.496481	0.498113
	1	0.98498	0.977593	0.967878	0.204125	0.217192	0.226506	0.232656	0.234848	0.246686	0.254098	0.25925	0.279064	0.290306	0.299466	0.318529	0.32769	0.339452	0.352178	0.366055	0.377015	0.382022	0.395524	0.404138	0.414314	0.417282	0.423457
	1	1.0144	0.982907	0.987831	0.120138	0.152402	0.181175	0.193659	0.210105	0.222048	0.234461	0.239193	0.278371	0.299532	0.3249	0.336755	0.365336	0.373106	0.390443	0.406313	0.415445	0.420543	0.426985	0.438596	0.44729	0.453	0.464173
	1	0.979497	0.967853	0.960781	0.258453	0.278556	0.286229	0.295039	0.305833	0.308754	0.312275	0.318253	0.343684	0.364192	0.375196	0.393809	0.398937	0.410947	0.420095	0.442371	0.453126	0.471045	0.480129	0.494283	0.501453	0.514669	0.514576
	1	1.00775	1.003	1.00033	0.272947	0.308378	0.325333	0.341356	0.362232	0.367049	0.383193	0.391066	0.427896	0.45162	0.470457	0.488173	0.498981	0.512432	0.520702	0.543166	0.549347	0.55729	0.566268	0.570948	0.585624	0.577094	0.584139
AR	1	1.00001	0.997186	0.995581	0.2307	0.253656	0.270968	0.289169	0.300235	0.311459	0.316623	0.329327	0.35869	0.379589	0.388708	0.404017	0.418257	0.428147	0.431252	0.447191	0.447496	0.442602	0.454415	0.461971	0.461808	0.472431	0.477755
sd	0	0.00697667	0.00921436	0.0139032	0.0368847	0.0312271	0.0371184	0.0328421	0.0272998	0.0309298	0.029399	0.0331012	0.0336896	0.0368051	0.0337907	0.0333973	0.0372855	0.0324922	0.0356579	0.0289751	0.033565	0.0326824	0.0300617	0.02932	0.0298846	0.0326844	0.0271872
AR+A1	1	0.996658	0.98284	0.979205	0.213916	0.239132	0.254811	0.265678	0.278254	0.286134	0.296007	0.301941	0.332254	0.351412	0.367505	0.384317	0.397736	0.408984	0.420854	0.439476	0.448733	0.457725	0.467227	0.476991	0.48717	0.490511	0.496587
sd	0	0.0147385	0.0128329	0.0157187	0.0599134	0.0599011	0.0551902	0.0567154	0.0598773	0.056396	0.0579013	0.0590959	0.0612587	0.0644795	0.0653887	0.0660799	0.0636559	0.06486	0.0624731	0.0656704	0.0640198	0.0655822	0.0646847	0.0630646	0.0647989	0.06093	0.0599741

## Sheet: Fig 4c
Control	input			AR			FOXA1			OCT4
NC	21.3966	21.4451		30.7723	30.7753	30.4738	28.4467	28.3427	28.2947	30.7959	31.0639	30.8299
NC2	21.9249	21.9449		31.9155	31.989	31.8523	29.8405	29.4652	29.7529	31.9571	31.4154	31.5862
SE1	20.7121	20.693		28.922	29.4213	29.3716	24.3558	24.4908	24.8233	29.591	29.4841	29.3376
SE3	21.4405	21.6003		29.4106	29.5134	29.262	24.9027	24.7314	24.517	29.3747	29.6981	29.4364
	3.62227e-07	3.50255e-07		5.45258e-10	5.44133e-10	6.70598e-10	2.73335e-09	2.9377e-09	3.03707e-09	5.36427e-10	4.45475e-10	5.23926e-10
	2.51158e-07	2.47702e-07		2.46867e-10	2.3461e-10	2.57933e-10	1.04017e-09	1.34926e-09	1.10534e-09	2.39862e-10	3.49166e-10	3.1017e-10
	5.82165e-07	5.89904e-07		1.96615e-09	1.39096e-09	1.43966e-09	4.65773e-08	4.24159e-08	3.36852e-08	1.23654e-09	1.33172e-09	1.47407e-09
	3.51375e-07	3.14535e-07		1.40126e-09	1.3049e-09	1.55329e-09	3.18814e-08	3.59013e-08	4.16517e-08	1.43663e-09	1.14808e-09	1.37645e-09
% input	3.56241e-07			0.00153059	0.00152743	0.00188243	0.00767276	0.0082464	0.00852533	0.0015058	0.00125049	0.00147071
	2.4943e-07			0.000989726	0.000940585	0.00103409	0.00417019	0.00540936	0.00443147	0.00096164	0.00139986	0.00124351
	5.86035e-07			0.00335501	0.00237351	0.00245661	0.0794788	0.0723778	0.0574799	0.00211002	0.00227243	0.00251532
	3.32955e-07			0.00420854	0.00391915	0.00466517	0.0957528	0.107826	0.125097	0.00431478	0.00344815	0.00413405
				0.335501	0.237351	0.245661	7.94788	7.23778	5.74799	0.211002	0.227243	0.251532
				0.420854	0.391915	0.466517	9.57528	10.7826	12.5097	0.431478	0.344815	0.413405
2,5-HD	input			AR			FOXA1			OCT4
NC	21.8439	21.8439		31.3508	30.9326	31.1317	31.9178	31.7667	31.8222	31.5505	31.2705	31.3105
NC2	22.3258	22.4098		31.383	31.4616	31.3223	32.1219	32.7943	32.5581	31.7403	31.4414	31.4909
SE1	20.8892	20.9226		28.7938	28.5671	28.4805	23.2883	23.8339	23.6611	29.136	28.8601	28.8981
SE2	21.915	21.8981		29.8345	29.4148	29.5247	24.6952	25.4614	25.1783	28.7255	29.1048	28.9652
	2.65658e-07	2.65658e-07		3.65138e-10	4.87936e-10	4.25031e-10	2.46487e-10	2.73694e-10	2.6336e-10	3.17946e-10	3.86038e-10	3.75487e-10
	1.90228e-07	1.79462e-07		3.57096e-10	3.38163e-10	3.72442e-10	2.13966e-10	1.34255e-10	1.58137e-10	2.7876e-10	3.42912e-10	3.31367e-10
	5.14901e-07	5.03123e-07		2.14879e-09	2.51438e-09	2.67004e-09	9.76163e-08	6.68779e-08	7.53875e-08	1.69511e-09	2.05227e-09	1.99903e-09
	2.5289e-07	2.55872e-07		1.04452e-09	1.39718e-09	1.29476e-09	3.68136e-08	2.16442e-08	2.63374e-08	2.25299e-09	1.73212e-09	1.90817e-09
% input	2.65658e-07			0.00137446	0.00183671	0.00159992	0.000927833	0.00103025	0.000991349	0.00119682	0.00145314	0.00141342
	1.84845e-07			0.00193186	0.00182944	0.00201489	0.00115754	0.00072631	0.000855512	0.00150807	0.00185513	0.00179267
	5.09012e-07			0.00422149	0.00493974	0.00524554	0.191776	0.131388	0.148106	0.0033302	0.00403187	0.00392728
	2.54381e-07			0.00410612	0.00549249	0.00508983	0.144718	0.085086	0.103535	0.00885677	0.00680918	0.00750125
				0.422149	0.493974	0.524554	19.1776	13.1388	14.8106	0.33302	0.403187	0.392728
				0.410612	0.549249	0.508983	14.4718	8.5086	10.3535	0.885677	0.680918	0.750125
1,6-HD	input			AR			FOXA1			OCT4
NC	21.8067	21.7955		31.8987	32.7738	32.5363	28.8913	28.6796	28.8855	31.4398	31.1513	31.1955
NC2	22.4924	22.511		32.7012	32.2697	32.2854	30.4068	30.2438	30.2253	32.4561	32.2151	32.2356
SE1	21.1457	21.1413		31.1271	30.986	31.2565	25.947	26.3196	26.0333	31.8388	31.334	31.4864
SE3	22.0137	21.9532		30.9952	31.0181	31.2067	25.9039	25.4787	25.7413	31.5907	31.4156	31.4032
	2.72605e-07	2.74728e-07		2.4976e-10	1.36174e-10	1.60547e-10	2.00838e-09	2.32578e-09	2.01653e-09	3.43303e-10	4.19304e-10	4.06637e-10
	1.6948e-07	1.67309e-07		1.43208e-10	1.93129e-10	1.91035e-10	7.02471e-10	7.86539e-10	7.96668e-10	1.69723e-10	2.00579e-10	1.9775e-10
	4.31019e-07	4.32362e-07		4.26406e-10	4.70216e-10	3.89812e-10	1.54589e-08	1.19405e-08	1.45614e-08	2.6036e-10	3.69419e-10	3.32391e-10
	2.3617e-07	2.46275e-07		4.67201e-10	4.59853e-10	4.03511e-10	1.59275e-08	2.13866e-08	1.78276e-08	3.09204e-10	3.49098e-10	3.52127e-10
% input	2.73666e-07			0.000912643	0.00049759	0.000586651	0.00733878	0.00849859	0.00736856	0.00125446	0.00153217	0.00148588
	1.68394e-07			0.000850434	0.00114688	0.00113445	0.00417159	0.00467082	0.00473097	0.00100789	0.00119113	0.00117433
	4.3169e-07			0.00098776	0.00108925	0.000902989	0.0358101	0.0276598	0.0337311	0.000603118	0.000855749	0.000769977
	2.41223e-07			0.0019368	0.00190634	0.00167277	0.0660281	0.0886591	0.0739051	0.00128182	0.0014472	0.00145976
			P-value	0.00553482			0.00570991			0.000364121
				0.000477798			0.0365447			0.000681852
				0.098776	0.108925	0.0902989	3.58101	2.76598	3.37311	0.0603118	0.0855749	0.0769977
				0.19368	0.190634	0.167277	6.60281	8.86591	7.39051	0.128182	0.14472	0.145976

## Sheet: Fig 5f
NRF1 ChIP	input						Control			2-5 Hex			1-6-HEX
Rand	22.8323	22.8254	22.7467	22.8055	22.884	22.9275	31.9343	31.0174	31.1093	31.9556	31.9525	31.5335	31.131	31.0712	31.0965
NDUFA3	24.1797	24.0453	23.95	23.918	23.3915	23.52	27.2278	26.9455	27.0834	27.187	27.0203	27.0845	27.2724	27.2173	27.1892
RAD21	24.9441	24.6997	24.5841	24.586	23.9226	23.9641	27.6559	27.5914	27.55	27.293	27.5456	27.5001	27.4638	27.2756	27.4201
XRCC5	22.9017	22.9021	22.7635	22.6436	22.3062	22.2893	25.9072	25.8335	25.7599	25.8641	25.9723	25.8495	25.894	25.7734	26.1853
	1.33904e-07	1.34545e-07	1.42084e-07	1.36415e-07	1.29187e-07	1.25357e-07	2.43679e-10	4.60093e-10	4.31682e-10	2.4011e-10	2.40628e-10	3.2172e-10	4.25254e-10	4.43237e-10	4.35535e-10
	5.26228e-08	5.77632e-08	6.17049e-08	6.3092e-08	9.08777e-08	8.31347e-08	6.36247e-09	7.73757e-09	7.03194e-09	6.54469e-09	7.34656e-09	7.02653e-09	6.16852e-09	6.40892e-09	6.53467e-09
	3.09788e-08	3.66979e-08	3.9759e-08	3.97072e-08	6.28908e-08	6.11065e-08	4.72889e-09	4.94505e-09	5.08899e-09	6.08101e-09	5.10456e-09	5.26792e-09	5.40218e-09	6.155e-09	5.56827e-09
	1.27613e-07	1.27584e-07	1.40441e-07	1.5262e-07	1.92824e-07	1.95095e-07	1.58909e-08	1.67241e-08	1.75999e-08	1.63731e-08	1.51896e-08	1.65391e-08	1.60373e-08	1.74354e-08	1.31054e-08
	1.34225e-07		1.3925e-07		1.27272e-07		0.00181546	0.00342778	0.00321612	0.00172432	0.00172803	0.00231039	0.00334131	0.00348261	0.00342209
	5.5193e-08		6.23984e-08		8.70062e-08		0.115277	0.140191	0.127406	0.104885	0.117736	0.112607	0.0708975	0.0736605	0.0751057
	3.38384e-08		3.97331e-08		6.19987e-08		0.139749	0.146137	0.150391	0.153047	0.128471	0.132583	0.0871339	0.0992762	0.0898127
	1.27599e-07		1.46531e-07		1.93959e-07		0.124538	0.131068	0.137932	0.111738	0.103662	0.112871	0.0826837	0.0898923	0.067568
													P-value
											0.121617		0.00173025
											0.418547		0.000375586
											0.01081		0.00258022
							Ave	SD		Ave	SD		Ave	SD
							0.00281979	0.000715406		0.00192091	0.000275405		0.00341533	5.78831e-05
							0.127625	0.0101724		0.111743	0.00528181		0.0732212	0.00174587
							0.145426	0.00437355		0.138034	0.0107477		0.0920743	0.00520868
							0.131179	0.00546829		0.109424	0.00410041		0.080048	0.00930247
OCT4 ChIP	input						Control			2-5 Hex			1-6-HEX
Rand	21.9766	21.9766	21.8899	22.0062	21.978	22.1581	29.7853	29.9338	29.5906	30.495	30.3899	30.2072	30.0973	30.215	30.0069
NDUFA3	23.9222	23.9669	23.8082	23.8645	23.3764	23.373	28.9893	29.342	28.8254	29.5494	29.7609	30.1466	31.3694	31.409	31.125
RAD21	24.5598	24.4989	24.3623	24.2663	23.8213	23.8606	28.368	28.5529	28.2152	29.4036	29.4829	29.003	31.9293	31.1872	31.2256
XRCC5	22.9031	22.8962	22.8319	22.8154	22.3553	22.3369	27.1278	27.1354	27.1322	28.1966	27.8093	27.9442	29.9072	30.3336	29.5056
	2.42323e-07	2.42323e-07	2.57317e-07	2.37399e-07	2.42089e-07	2.13677e-07	1.08074e-09	9.75033e-10	1.23693e-09	6.6082e-10	7.10765e-10	8.06736e-10	8.70595e-10	8.02393e-10	9.26883e-10
	6.29069e-08	6.09901e-08	6.80801e-08	6.54722e-08	9.18367e-08	9.20521e-08	1.87645e-09	1.46952e-09	2.10227e-09	1.27275e-09	1.09924e-09	8.41307e-10	3.60481e-10	3.50718e-10	4.27022e-10
	4.04363e-08	4.218e-08	4.63678e-08	4.95586e-08	6.74649e-08	6.56528e-08	2.88646e-09	2.53929e-09	3.20898e-09	1.40814e-09	1.33282e-09	1.8588e-09	2.44529e-10	4.08986e-10	3.98257e-10
	1.27493e-07	1.28106e-07	1.33938e-07	1.35482e-07	1.8637e-07	1.8876e-07	6.8188e-09	6.78309e-09	6.79833e-09	3.25067e-09	4.25168e-09	3.87213e-09	9.93191e-10	7.39047e-10	1.31202e-09
	2.42323e-07		2.47358e-07		2.27883e-07		0.0047425	0.00427866	0.0054279	0.00267151	0.00287342	0.00326141	0.0035927	0.00331125	0.00382499
	6.19485e-08		6.67762e-08		9.19444e-08		0.0204085	0.0159827	0.0228645	0.01906	0.0164615	0.0125989	0.00581905	0.00566144	0.00689318
	4.13082e-08		4.79632e-08		6.65588e-08		0.0433671	0.0381511	0.0482127	0.0293587	0.0277884	0.0387546	0.00591963	0.00990085	0.00964111
	1.278e-07		1.3471e-07		1.87565e-07		0.0363543	0.0361639	0.0362452	0.0241308	0.0315617	0.0287442	0.00777148	0.00578286	0.0102663
													P-value
											0.248822		0.00266071
											0.0659667		0.000396554
											0.0200744		2.61449e-05
							Ave	SD		Ave	SD		Ave	SD
							0.00481635	0.000472075		0.00293545	0.000244786		0.00357632	0.000210052
							0.0197519	0.00284759		0.0160401	0.00265451		0.00612456	0.000547291
							0.0432436	0.00410853		0.0319672	0.00484202		0.0084872	0.00181864
							0.0362544	7.80097e-05		0.0281456	0.00306304		0.0079402	0.00183422

## Sheet: Fig 5g
							NRF1 ChIP
	input						Control
nc	28.911	28.8181	28.8658				33.1403	33.2972	33.8811
nc2	26.5173	26.4094	26.3628				28.0921	28.6671	28.2703
NDUFA3	28.6472	28.5306	28.5883				24.2489	24.2952	24.4394
RAD21	28.8312	28.562	28.9723				23.6173	23.5981	23.4598
XRCC5	27.4152	27.4005	27.35				23.1894	23.0329	23.3551
変換	1.98112e-09	2.113e-09	2.0442e-09				1.0563e-10	9.47436e-11	6.32091e-11
	1.04111e-08	1.12193e-08	1.15877e-08				3.4949e-09	2.34601e-09	3.08884e-09
	2.37862e-09	2.57895e-09	2.47775e-09				5.01604e-08	4.8576e-08	4.39534e-08
	2.09381e-09	2.52334e-09	1.89878e-09				7.77115e-08	7.87541e-08	8.66781e-08
	5.58715e-09	5.64451e-09	5.84554e-09				1.0454e-07	1.16518e-07	9.32028e-08
vs input	2.04611e-09	5.38584e-11					0.0516251	0.0463043	0.0308924
	1.10727e-08	4.91403e-10					0.315633	0.211874	0.27896
	2.47844e-09	8.17845e-11					20.2387	19.5994	17.7343
	2.17198e-09	2.60898e-10					35.7791	36.2591	39.9074
	5.6924e-09	1.10789e-10					18.3648	20.469	16.3732
							NRF1 ChIP
	input						siOCT4-1			siOCT4-2
nc	26.7765	26.9079	26.7075	29.7283	29.5067	29.6936	32.5213	32.549	32.5697	34.3347	34.8354	34.4192
nc2	24.9466	24.9883	24.8697	27.1861	27.2745	27.4367	28.685	28.5206	28.7682	28.7128	28.7202	28.9067
NDUFA3	26.8765	26.8187	26.7453	29.6295	29.5516	29.4205	25.7844	25.9264	25.7878	28.0018	28.2845	28.2717
RAD21	26.921	26.738	26.6549	29.8074	30.2913	29.9764	24.8926	24.7432	24.9061	27.248	27.3089	27.2466
XRCC5	26.3662	26.2737	26.2519	28.9671	29.2286	29.0784	24.9265	24.8649	24.9459	27.4748	27.2955	27.3593
変換	8.69884e-09	7.94158e-09	9.12536e-09	1.12435e-09	1.31102e-09	1.15171e-09	1.62227e-10	1.59136e-10	1.56866e-10	4.61549e-11	3.26208e-11	4.35303e-11
	3.09272e-08	3.00442e-08	3.26199e-08	6.54892e-09	6.15958e-09	5.50479e-09	2.31716e-09	2.59678e-09	2.18731e-09	2.27295e-09	2.2613e-09	1.98709e-09
	8.11628e-09	8.44804e-09	8.8891e-09	1.204e-09	1.27082e-09	1.39172e-09	1.73024e-08	1.56808e-08	1.72628e-08	3.72058e-09	3.05862e-09	3.08578e-09
	7.87003e-09	8.9344e-09	9.46411e-09	1.06431e-09	7.61043e-10	9.46696e-10	3.21066e-08	3.56091e-08	3.1807e-08	6.27365e-09	6.01467e-09	6.27992e-09
	1.15608e-08	1.23259e-08	1.25142e-08	1.90562e-09	1.58972e-09	1.76408e-09	3.13605e-08	3.27274e-08	3.09415e-08	5.361e-09	6.07067e-09	5.80804e-09
vs input	8.58859e-09	4.89522e-10		1.19569e-09	8.23104e-11		0.0188887	0.0185288	0.0182645	0.038601	0.0272819	0.0364059
	3.11971e-08	1.06872e-09		6.0711e-09	4.3083e-10		0.0742748	0.0832378	0.0701128	0.374388	0.372469	0.327304
	8.48447e-09	3.16551e-10		1.28884e-09	7.76906e-11		2.03931	1.84817	2.03464	2.88676	2.37315	2.39422
	8.75618e-09	6.62871e-10		9.24018e-10	1.24844e-10		3.66674	4.06674	3.63252	6.78953	6.50926	6.79632
	1.21336e-08	4.12283e-10		1.75314e-09	1.29201e-10		2.58459	2.69724	2.55006	3.05795	3.46275	3.31294
						P-value	2.17811e-05			2.70958e-05
							1.38831e-05			1.96807e-05
							0.000182295			0.00021958

[truncated: 32 more sheets: Fig 5h, Fig 6a, Fig 6b 6c, Fig 6e, Fig. 7b, Figure 8d Supplementary Fig 10a, Fig 8f, Fig 8g, Fig 8i, Supple Fig 1c, Supple Fig 2c, Supple Fig 2d, Supple Fig 3b, Supple Fig 3c, Supple Fig 4a, Supple Fig 4c, Supple Fig 4b 4d, Supple Fig 4e, Supple Fig 7c, Supple Fig 8a …]
